# Supplementary material for: Aqua Regia-Free Removal of Cr-Pt Hard Masks Using Thin Ag or Au Sacrificial Layers for High-Fidelity LiTaO3 Metasurfaces
Source: Nanomaterials (Basel). 2025 Dec 31;16(1):59. doi: 10.3390/nano16010059 (PMC12787872; doi:10.3390/nano16010059)
Supplement: Supplementary file 1 [file nanomaterials-16-00059-s001.zip]

Archive with 1 entries (1 files):
- nanomaterials-3990700-supplementary.pdf
